# Supplementary material for: Snake venom VEGF Vammin induces a highly efficient angiogenic response in skeletal muscle via VEGFR-2/NRP specific signaling
Source: Sci Rep. 2017 Jul 17;7:5525. doi: 10.1038/s41598-017-05876-y (PMC5514023; doi:10.1038/s41598-017-05876-y)
Supplement: Supplementary file 1 — Supplementary Dataset 1 [file 41598_2017_5876_MOESM1_ESM.xls]

## Sheet: Sheet1
Gene ID	Symbol	RPKM	AdVammin vs AdVEGF-A109 log2FC	AdVammin vs AdVEGF-A109 FDR
NM_000014	A2M	14.8917	1.99192	6.1832e-23
NM_001111035	ACP5	1.31628	-1.18738	0.0354347
NM_001252675	ACSS1	3.08131	1.31292	4.7314e-05
NM_139055	ADAMTS15	3.32552	-1.94727	0.000432621
NM_001287824	AFAP1L2	3.72482	-1.49063	0.00169782
NM_001118888	ANGPT2	7.09061	1.79548	0.00218894
NM_012098	ANGPTL2	13.7192	1.11813	7.02653e-05
NR_104213	ANGPTL4	22.3362	-1.2597	0.0185838
NM_001284301	ANLN	13.3064	1.90135	0.000238398
NM_153000	APCDD1	2.72122	-1.04874	0.000393535
NM_001286479	ARHGAP11A	4.71376	1.43627	0.00243422
NM_032818	ARHGEF39	0.581077	1.12191	0.0470442
NM_018154	ASF1B	5.97113	2.16509	0.00462581
NM_001206846	ASPM	4.86228	1.91371	1.38097e-05
NM_014109	ATAD2	5.97202	1.34491	0.00707125
NM_024857	ATAD5	1.14274	1.49563	0.0175516
NM_198437	AURKA	6.34338	1.36115	0.00944608
NM_001284526	AURKB	8.63553	2.27564	0.000522463
NM_000633	BCL2	0.672772	1.21623	0.0127946
NM_018476	BEX1	4.18395	-1.69987	0.00142803
NM_001012271	BIRC5	8.45838	2.03692	9.62705e-06
NM_001287246	BLM	1.03318	1.37605	0.0158268
NM_133468	BMPER	8.12145	-1.39174	0.0124804
NM_007298	BRCA1	1.4809	1.43234	0.0105282
NM_000059	BRCA2	0.793259	1.16967	0.0184009
NM_032043	BRIP1	1.17633	1.08762	0.00954847
NM_004336	BUB1	6.27186	1.85611	0.000271028
NM_001211	BUB1B	5.20058	1.95011	0.00132617
NM_007021	C10orf10	161.788	2.07769	6.69582e-10
NM_001171251	C17orf53	0.608801	2.09992	0.00120147
NM_001007595	C2CD4B	5.82521	2.04931	0.000118237
NM_144508	CASC5	2.2411	1.79965	0.000107717
NM_001237	CCNA2	10.1537	1.63582	0.00228001
NM_031966	CCNB1	14.1822	1.43742	0.000763221
NM_004701	CCNB2	10.5253	1.61932	0.000207481
NM_057749	CCNE2	3.58082	2.32679	0.00015994
NR_125349	CD55	27.3643	1.33773	0.000128607
NM_001255	CDC20	16.1474	1.78174	0.000124437
NM_001287582	CDC25C	1.77128	1.97663	0.0168845
NM_001178010	CDC45	3.92449	2.158	0.00306507
NM_001254	CDC6	4.02771	1.73012	0.000970339
NM_152562	CDCA2	3.61168	2.02221	0.00222591
NM_001297604	CDCA3	2.69008	1.6511	0.0188578
NM_080668	CDCA5	3.68412	2.07421	0.000692404
NM_001256875	CDCA8	5.18707	2.02637	0.000194736
NM_001170406	CDK1	5.73812	1.42635	0.0112453
NM_001130851	CDKN3	7.23562	1.66615	0.00228001
NM_001042426	CENPA	3.57209	2.22131	3.09213e-05
NM_001286734	CENPE	3.96539	1.8968	8.90157e-05
NM_016343	CENPF	5.48799	1.89541	7.04038e-07
NM_006733	CENPI	1.77503	1.43197	0.019753
NM_022145	CENPK	4.56097	1.60985	0.00610936
NM_024053	CENPM	5.51668	1.68729	0.00800221
NR_104593	CENPU	2.49452	1.76412	0.00637635
NM_001127182	CEP55	10.2504	1.8894	0.000369005
NM_005483	CHAF1A	3.83895	1.32945	0.0163192
NM_000079	CHRNA1	2.40741	1.58767	1.25606e-05
NM_007174	CIT	1.90867	1.87359	0.000222572
NM_152515	CKAP2L	3.07424	2.10031	0.000451913
NR_024163	CKS1B	18.4679	1.08067	0.0131596
NM_005127	CLEC2B	5.45562	1.22227	0.00825101
NM_003278	CLEC3B	73.5714	-1.90627	0.000310566
NM_001190481	CLSPN	2.35744	1.9251	0.000562732
NM_001142345	CMKLR1	0.500459	-1.41437	0.0272111
NM_030820	COL21A1	0.676919	1.19934	0.0115174
NM_001853	COL9A3	1.68495	-1.07486	0.0160474
NM_021151	CROT	27.5063	-1.49023	0.00812128
NM_001333	CTSV	0.633378	-1.49536	3.67518e-06
NM_000584	CXCL8	0.989793	1.73205	0.0180435
NM_003467	CXCR4	25.6847	2.76456	2.82568e-10
NM_018659	CYTL1	12.119	1.38879	0.00256909
NM_014326	DAPK2	1.47892	2.04836	0.00116612
NM_001114120	DEPDC1	3.40108	1.77473	9.03415e-05
NM_018369	DEPDC1B	2.26205	2.08086	0.000679427
NM_030932	DIAPH3	5.43062	1.258	0.00289751
NM_001146015	DLGAP5	10.8432	1.80589	4.14022e-05
NM_198545	DRAXIN	0.7118	-1.67529	0.00120147
NM_016448	DTL	1.87145	1.43824	0.0307432
NM_005225	E2F1	3.5819	2.11576	0.00235928
NM_024007	EBF1	0.65264	1.70107	0.000223516
NM_001005463	EBF3	1.1977	1.03367	0.0144854
NM_001964	EGR1	3.49814	1.67112	5.19387e-05
NM_014600	EHD3	8.14059	1.95301	0.000338494
NM_001081755	ELN	101.413	-1.84501	0.00192684
NM_032048	EMILIN2	1.03691	1.0623	0.00764223
NM_173567	EPHX4	2.23483	1.84775	0.0018138
NM_017669	ERCC6L	0.887904	2.79245	5.09286e-05
NM_001017420	ESCO2	2.55685	2.33645	0.00155662
NM_007036	ESM1	126.971	2.12871	2.62692e-08
NM_012291	ESPL1	1.45583	1.87694	0.000804272
NR_120445	ETV1	1.89432	2.40256	0.00150485
NM_001986	ETV4	3.73461	3.05761	0.000477634
NM_004454	ETV5	5.66202	1.99374	0.000136469
NM_006027	EXO1	1.245	2.25705	0.00188796
NM_005242	F2RL1	3.29539	1.13972	0.0298614
NM_001442	FABP4	15.2476	2.58699	0.000105718
NM_001142704	FAM111B	2.77058	2.66755	0.00010325
NM_019013	FAM64A	4.5478	2.72212	3.54213e-05
NM_001123168	FAM72A	2.45847	1.41189	0.00694321
NM_001287385	FAM72C	4.31102	1.24466	0.00547255
NM_207418	FAM72D	2.29236	1.2018	0.0235118
NM_198552	FAM89A	5.50625	1.35172	2.93488e-05
NM_001286167	FANCA	1.97465	1.80902	0.00816006
NM_152633	FANCB	0.605241	1.89604	0.0302458
NM_001018115	FANCD2	1.91104	1.64935	0.00108748
NM_148177	FBXO32	4.71754	1.21287	0.000227667
NM_004111	FEN1	7.93305	1.12911	0.0284961
NM_003862	FGF18	0.8248	-1.20921	0.0387198
NM_001289987	FILIP1	0.700783	1.19256	0.0324245
NM_001243088	FOXM1	10.8256	1.49145	0.000207481
NM_207123	GAB1	4.3456	1.40563	0.000118237
NM_054110	GALNT15	3.35565	1.38021	1.25668e-06
NR_044995	GAS6-AS1	0.695443	-1.88475	0.000265761
NM_020634	GDF3	21.0962	-1.42327	0.0127315
NM_021067	GINS1	3.21497	1.26156	0.0453503
NM_016095	GINS2	4.95476	2.35688	0.00109013
NM_002060	GJA4	154.265	-1.08162	1.95366e-06
NM_181703	GJA5	23.0518	-1.24859	0.00873834
NM_004877	GMFG	4.53123	1.46975	0.0276136
NM_178172	GPIHBP1	0.528404	2.07001	0.00575114
NM_013296	GPSM2	2.90777	1.06351	0.00405703
NM_016426	GTSE1	5.76966	1.7677	0.000296847
NM_001204147	HDAC9	1.91528	1.93517	2.27376e-07
NM_001005464	HIST2H3A	1.78571	1.85453	0.0324332
NM_021059	HIST2H3C	1.78571	1.85453	0.0324332
NM_001282962	HJURP	5.66125	1.35477	0.00293203
NM_021958	HLX	11.3954	1.42608	1.20016e-11
NM_002129	HMGB2	47.7406	1.3904	0.000720337
NM_012485	HMMR	4.44841	2.01223	3.22241e-06
NM_032495	HOPX	4.33594	1.17609	0.0309016
NM_002155	HSPA6	1.30701	2.8371	0.010766
NM_001199640	IL33	70.8216	-1.02732	0.00321455
NM_178229	IQGAP3	3.18051	2.31901	8.73748e-06
NM_001271756	ITGBL1	0.584572	1.61267	0.0080407
NR_073379	JPH3	1.78633	-1.43743	0.00761968
NM_004979	KCND1	1.11952	-1.11519	0.0150076
NR_103458	KCNN2	0.619436	2.73185	0.00284637
NM_001162893	KIAA0040	2.45656	2.4238	3.61764e-06
NM_004523	KIF11	5.30134	1.43352	0.00519614
NM_014875	KIF14	2.09442	1.46646	0.00295721
NM_020242	KIF15	2.19208	1.91052	0.00224296
NM_001264573	KIF18B	1.97249	2.11284	0.000238686
NM_005733	KIF20A	8.14104	1.78844	1.04384e-05
NM_001284259	KIF20B	3.59118	1.22397	0.00508712
NM_001256269	KIF22	8.59595	1.23717	0.0223846
NM_004856	KIF23	5.67004	1.92579	0.000290002
NM_001297657	KIF2C	5.39717	1.96793	0.000543303
NM_012310	KIF4A	4.49742	1.9027	4.61512e-05
NM_001099293	KIF4B	0.503632	1.94716	0.00606388
NM_002263	KIFC1	7.02983	2.22105	0.000269941
NM_001093772	KIT	4.81044	2.13696	1.04384e-05
NM_001127718	LAMA3	0.907826	1.11746	0.0120763
NM_014398	LAMP3	6.09094	1.25331	0.0146581
NM_199160	LHX6	2.8445	-1.28428	0.0186828
NR_024475	LINC00704	5.35137	1.24533	0.0136202
NR_015384	LOC100126784	0.555906	1.29732	0.0306708
NR_038253	LOC100288637	0.729371	1.10613	0.0373911
NR_024374	LOC642846	2.66385	1.26567	0.00845088
NM_001178102	LOX	12.4979	1.02671	5.08377e-05
NR_125775	LURAP1L-AS1	0.509393	5.9727	0.00857196
NM_020169	LXN	69.0925	1.35785	6.03878e-05
NM_002358	MAD2L1	7.64228	1.90073	0.000523473
NM_005461	MAFB	12.6602	-1.0937	0.000272736
NM_022746	MARC1	1.34446	1.6733	1.85291e-06
NM_018518	MCM10	1.71586	2.61118	0.000907431
NR_073375	MCM2	6.68713	1.18973	0.0299616
NM_005914	MCM4	8.86825	1.5533	0.0057363
NM_001256690	MELK	6.04446	1.71202	0.00321455
NM_005924	MEOX2	6.39291	1.05814	0.00284637
NM_001145966	MKI67	6.84443	2.30925	3.12082e-06
NM_002421	MMP1	342.777	1.05059	0.00143435
NM_002425	MMP10	1.74745	1.47587	0.0472339
NM_002430	MN1	9.29273	-1.06099	0.032473
NM_032117	MND1	1.91403	1.86159	0.0183333
NM_031300	MXD3	5.92453	1.35466	0.0163826
NM_002466	MYBL2	11.3913	2.27944	0.00148835
NM_001293231	MYCN	4.02113	2.5165	1.93755e-06
NM_015111	N4BP3	4.83494	1.15714	3.15368e-05
NM_022346	NCAPG	5.93327	1.44371	0.00565069
NR_104054	NCAPG2	6.04253	1.37587	0.0113843
NM_001281711	NCAPH	1.79611	2.11657	0.00049293
NM_006101	NDC80	5.67368	2.09228	0.000271028
NM_020142	NDUFA4L2	3.17928	2.92546	0.0391793
NM_018248	NEIL3	0.940704	1.65952	0.0410445
NM_002497	NEK2	3.43068	1.62017	0.0164764
NM_007361	NID2	6.8978	1.04949	0.00013064
NM_001204376	NPR3	0.514803	-1.50513	0.0309046
NM_002135	NR4A1	6.34758	1.70977	3.85257e-08
NM_006981	NR4A3	0.841449	1.55712	0.0057363
NM_021229	NTN4	57.2831	1.07252	0.00136511
NM_145697	NUF2	5.69608	2.20251	0.000326996
NM_001243144	NUSAP1	11.8524	1.82531	8.47914e-05
NM_024576	OGFRL1	5.59383	1.00755	0.0237738
NM_007280	OIP5	2.03128	1.85096	0.00842052
NR_037620	ORC6	4.28706	1.14523	0.0307432
NM_000916	OXTR	0.714996	1.86632	0.0138711
NM_014431	PALD1	19.2217	1.26017	4.86735e-08
NM_152341	PAQR4	3.63517	1.18494	0.00649981
NM_001278945	PBK	6.94217	2.51278	1.97528e-05
NM_016580	PCDH12	7.63358	1.1595	6.0332e-10
NM_002612	PDK4	3.50915	1.23212	0.0002858
NM_002632	PGF	51.2455	1.62329	4.42002e-07
NM_001286499	PIF1	1.96898	1.32191	0.0312366
NM_181643	PIFO	1.09443	-1.1019	0.0374376
NM_001282426	PIK3CG	0.725921	1.00559	0.0256419
NM_001001852	PIM3	42.0027	1.0683	0.00270571
NM_182687	PKMYT1	2.60524	3.0464	8.73748e-06
NM_022062	PKNOX2	6.58058	-1.13039	0.00833285
NM_001130033	PLEKHB1	0.819434	-1.08505	0.0237738
NM_005030	PLK1	10.3483	1.60826	0.00116612
NM_001190801	PLK4	2.59324	1.95985	0.00549768
NM_000270	PNP	29.3226	1.11475	1.04384e-05
NM_001161581	POC1A	2.37242	1.21358	0.0283076
NM_199420	POLQ	0.722571	2.53392	0.000478674
NM_001256568	PPFIBP2	2.54781	-1.09975	0.0353155
NM_020700	PPM1H	1.06954	1.49915	0.000761433
NM_001267580	PRC1	15.4518	1.71153	0.000251898
NM_001198	PRDM1	1.13123	1.7187	0.00100419
NM_001256016	PSMC3IP	2.81759	1.32175	0.045191
NM_032636	PSRC1	3.27312	1.44321	0.0329677
NM_001166292	PTCH2	0.642198	1.33386	0.00206963
NM_001271368	PTGS1	36.1252	-1.04234	0.0266869
NM_001282383	PTTG1	20.5069	1.15698	0.00686261
NM_001126104	RACGAP1	6.31463	1.5306	0.0048065
NM_002875	RAD51	2.82285	2.10196	0.00120158
NM_006479	RAD51AP1	3.42712	2.62142	0.00274262
NM_003579	RAD54L	1.48431	2.28923	0.0134988
NM_001199989	RASD1	11.1743	2.36023	5.9197e-06
NM_001139488	RASGRP3	5.57824	1.0648	8.35425e-09
NM_004414	RCAN1	7.51891	1.10968	2.41179e-09
NM_001251974	RCAN2	1.17467	2.5152	3.4254e-08
NM_004260	RECQL4	2.4425	1.39636	0.0272111
NM_033103	RHPN2	0.568511	1.02096	0.0196441
NM_001165931	RRM2	16.5979	2.11736	0.000218484
NM_005980	S100P	6.13364	-2.96229	0.0398792
NM_178448	SAPCD2	3.80389	1.79547	0.0140591
NM_001099405	SCN5A	1.15377	1.08688	0.00470673
NM_152753	SCUBE3	9.94702	-1.02767	0.0156787
NM_000450	SELE	1.04535	1.9499	0.000410133
NM_001012409	SGOL1	1.29566	1.23257	0.0223672
NM_001160033	SGOL2	3.30125	1.12258	0.0457706
NM_024745	SHCBP1	5.95616	2.08383	1.71969e-05
NM_001039535	SKA1	2.66368	1.13457	0.0232278
NM_145061	SKA3	2.21899	2.09979	0.00507785
NM_003459	SLC30A3	15.2106	-1.51467	0.00125975
NM_001034852	SMOC1	2.8597	1.2319	9.13729e-05
NM_001242935	SNCAIP	5.69376	1.2683	0.0204344
NM_003106	SOX2	1.74482	-1.667	0.000193926
NM_006461	SPAG5	5.9806	1.61102	0.00303938
NM_182513	SPC24	5.43326	2.12792	0.0374376
NM_020675	SPC25	4.43353	1.21075	0.0188777
NM_005876	SPEG	0.721452	-1.10885	0.0198688
NM_001127699	SPINK5	1.19037	-1.26085	0.00217098
NM_181784	SPRED2	0.992577	1.89492	0.00116612
NM_001258039	SPRY1	2.19511	1.43568	0.00137443
NM_030964	SPRY4	6.36205	1.99986	5.02702e-19
NM_030572	SPX	4.18508	3.83006	0.0299616
NM_001256749	SSUH2	1.33318	2.6903	2.93488e-05
NM_001004470	ST8SIA6	9.85147	-1.25992	0.0477294
NM_003155	STC1	5.11427	1.05396	0.0023429
NM_018401	STK32B	1.91259	1.7039	0.025833
NM_006588	SULT1C4	18.5982	1.17072	1.87198e-06
NM_013997	TAC1	1.02134	7.00555	0.000804272
NM_006342	TACC3	9.7274	1.32988	0.000907431
NM_001077511	TCF19	3.64362	2.10099	0.000810119
NM_017899	TESC	0.98875	1.45335	0.0111163
NM_152259	TICRR	0.686514	2.0632	0.00116612
NM_003258	TK1	14.0521	1.99147	0.000369005
NM_001184723	TM4SF18	45.6785	1.28539	6.59559e-11
NM_018295	TMEM140	11.4983	1.00382	0.000520154
NM_001204344	TNFSF15	1.11522	1.23245	0.0439662
NM_005092	TNFSF18	5.83246	1.51058	0.00881341
NM_001067	TOP2A	16.1369	1.73278	2.21904e-05
NR_103460	TPM3	11.1702	-1.06252	0.0488381
NM_012112	TPX2	12.323	1.50638	0.00171717
NM_004237	TRIP13	5.77373	2.02552	0.000287118
NM_001100620	TROAP	5.39389	1.89282	0.00131959
NM_003318	TTK	4.22819	2.16343	0.000136469
NM_018003	UACA	53.1608	1.06823	1.25606e-05
NM_001281742	UBE2C	15.582	2.00379	4.238e-05
NM_014176	UBE2T	10.629	1.46331	0.00425457
NM_001290052	UHRF1	7.04455	2.09239	0.000736602
NM_170744	UNC5B	1.75837	1.29134	8.73748e-06
NM_014909	VASH1	35.7163	1.15792	4.09866e-05
NM_001083961	WDR62	1.30691	1.90478	0.00491954
NM_001167941	WDR76	2.50711	1.08257	0.023147
NM_152718	VWCE	3.54348	-1.09012	0.0350159
NM_005431	XRCC2	1.28496	1.06884	0.046926
NM_153695	ZNF367	1.99367	2.14641	0.00209473
NM_001005413	ZWINT	8.76917	1.96937	0.00133789
