# Supplementary material for: Snake venom VEGF Vammin induces a highly efficient angiogenic response in skeletal muscle via VEGFR-2/NRP specific signaling
Source: Sci Rep. 2017 Jul 17;7:5525. doi: 10.1038/s41598-017-05876-y (PMC5514023; doi:10.1038/s41598-017-05876-y)
Supplement: Supplementary file 2 — Supplementary Dataset 2 [file 41598_2017_5876_MOESM2_ESM.xls]

## Sheet: Sheet1
Gene ID	Symbol	RPKM	AdVammin vs AdVEGF-A165 logFC	AdVammin vs AdVEGF-A165 FDR
NM_001252677	ACSS1	3.01702	1.02039	0.04597
NM_139055	ADAMTS15	4.3435	-1.90217	0.00116101
NM_001284302	ANLN	13.3055	1.87897	0.0256148
NM_153000	APCDD1	2.51999	-1.1875	0.00294747
NM_001193289	APOBEC3A_B	0.976339	3.97423	0.00456895
NM_014783	ARHGAP11A	5.20797	1.48564	0.0445641
NM_018154	ASF1B	5.97552	2.16244	0.0430527
NM_001206846	ASPM	4.86584	1.83518	0.00246085
NM_001256834	AURKB	8.76841	2.1864	0.0116483
NM_001012270	BIRC5	8.49515	2.05035	0.00222784
NM_001278617	BUB1	6.29054	1.84452	0.00774996
NM_001211	BUB1B	5.20442	2.08684	0.00559907
NM_007021	C10orf10	161.907	1.80106	0.000128649
NM_001007595	C2CD4B	5.82951	2.04142	0.00588484
NM_144508	CASC5	2.24279	1.75481	0.0142763
NM_001237	CCNA2	10.1612	1.77187	0.018333
NM_031966	CCNB1	14.1928	1.44265	0.012649
NM_004701	CCNB2	10.5331	1.47582	0.0304373
NM_057749	CCNE2	3.58353	2.80888	0.000827826
NM_001300902	CD55	30.1884	1.33909	0.00525935
NM_001255	CDC20	16.1593	1.63476	0.00801546
NM_001178011	CDC45	4.16499	2.28443	0.0377998
NM_001254	CDC6	4.03075	1.79682	0.0159104
NM_033379	CDK1	18.4364	1.59097	0.0137628
NM_001042426	CENPA	3.57466	2.52308	0.000943021
NM_001286734	CENPE	3.96834	1.68721	0.00879279
NM_016343	CENPF	5.49203	1.58378	0.00515075
NM_001110215	CENPM	4.38329	2.99803	0.00515075
NM_001127182	CEP55	10.258	1.90026	0.00526292
NM_152515	CKAP2L	3.07652	2.85467	0.000288391
NM_005127	CLEC2B	5.45964	1.45866	0.021321
NM_000088	COL1A1	0.700825	-2.60168	0.000221929
NM_001201575	CTSV	0.774068	-1.20644	0.0245553
NM_003467	CXCR4	25.7038	2.41718	0.000128649
NM_018659	CYTL1	12.1279	1.68975	0.01095
NM_017779	DEPDC1	3.97034	1.85217	0.00268695
NM_001258370	DIAPH3	4.61108	1.39748	0.0161858
NM_014750	DLGAP5	11.1006	1.87596	0.00242852
NM_198545	DRAXIN	0.775611	-1.53813	0.0430527
NM_005225	E2F1	3.58455	1.98068	0.0414504
NM_001964	EGR1	3.5007	1.81235	0.00143943
NM_001017420	ESCO2	2.55869	2.26299	0.0156328
NM_001135604	ESM1	128.44	2.08176	0.000203196
NM_012291	ESPL1	1.45694	1.89963	0.027382
NM_001261439	ETV4	3.44882	3.98998	0.000859895
NM_004454	ETV5	5.66619	1.91968	0.00725382
NM_001442	FABP4	15.2588	2.41477	0.000943021
NM_001444	FABP5	86.8248	1.22189	0.0321224
NM_001142704	FAM111B	2.77262	2.59617	0.00827729
NM_001195228	FAM64A	4.44646	2.71383	0.00363059
NM_198552	FAM89A	5.5104	1.03917	0.038369
NM_001018115	FANCD2	1.91242	1.53395	0.0477498
NM_001998	FBLN2	58.7418	-1.02901	0.0441386
NM_148177	FBXO32	4.72102	1.51738	0.000785039
NM_001243089	FOXM1	10.8327	1.28621	0.0452961
NM_054110	GALNT15	3.35814	1.14722	0.00514507
NM_003878	GGH	12.9772	1.25867	0.0153119
NM_016095	GINS2	4.95843	2.10349	0.0442749
NM_002060	GJA4	144.082	-1.03022	0.000676805
NM_016426	GTSE1	5.77392	1.80446	0.00442538
NM_001282963	HJURP	5.64942	1.58277	0.0322219
NM_001130689	HMGB2	45.2601	1.45063	0.0115246
NM_001142557	HMMR	4.4562	1.5523	0.0156328
NM_002155	HSPA6	1.30803	6.07199	1.20443e-06
NM_178229	IQGAP3	3.18287	2.09443	0.00822829
NM_170775	KCNN2	0.664979	3.04066	0.0400407
NM_001162895	KIAA0040	2.51322	1.82592	0.0396373
NM_014875	KIF14	2.09597	1.52594	0.0236526
NM_020242	KIF15	2.19374	1.96174	0.0177387
NM_001265577	KIF18B	2.09401	2.17511	0.0139089
NM_005733	KIF20A	8.14708	1.84592	0.000285473
NM_001281301	KIF23	5.35322	1.89214	0.0160806
NM_001297657	KIF2C	5.40123	1.78944	0.0348501
NM_012310	KIF4A	4.50075	1.70881	0.010435
NM_001099293	KIF4B	0.504011	2.78113	0.00706979
NM_002263	KIFC1	7.03496	2.02346	0.0348501
NM_001093772	KIT	4.81399	1.92187	0.00110612
NR_125775	LURAP1L-AS1	0.509603	6.29838	0.0405011
NM_020169	LXN	69.1438	1.28384	0.00436277
NM_002358	MAD2L1	7.64787	1.98979	0.0079847
NM_018518	MCM10	1.71708	2.94873	0.0115246
NM_001256688	MELK	6.07557	1.80585	0.0496193
NM_001145966	MKI67	6.8495	1.93855	0.00801546
NM_001145938	MMP1	336.646	1.1944	0.0139089
NM_002425	MMP10	1.74862	2.23401	0.038597
NM_031300	MXD3	5.92892	1.5527	0.0350499
NM_001281711	NCAPH	1.79746	1.89802	0.04597
NM_006101	NDC80	5.67796	2.10473	0.0161262
NM_020142	NDUFA4L2	3.18159	3.66529	0.0165611
NM_031423	NUF2	5.66598	2.35468	0.00329967
NM_001243144	NUSAP1	11.8612	1.97154	0.000781658
NM_007280	OIP5	2.03279	2.10892	0.0232277
NM_018492	PBK	7.05049	1.84409	0.0474628
NM_001207012	PGF	51.6522	1.38548	0.00384301
NM_004203	PKMYT1	2.65276	2.45972	0.0457018
NM_005030	PLK1	10.3559	1.56573	0.0240205
NM_000270	PNP	29.3443	1.00397	0.0049127
NM_001267580	PRC1	15.4632	1.61332	0.0370961
NM_013290	PSMC3IP	2.92906	1.80067	0.0474628
NM_001126104	RACGAP1	6.31931	1.59388	0.0393508
NM_006479	RAD51AP1	3.42959	3.15699	0.0081992
NM_001142548	RAD54L	1.62049	2.67149	0.0162624
NM_001199989	RASD1	11.1826	2.24591	0.00240375
NM_001034	RRM2	17.391	2.08825	0.00801546
NM_024745	SHCBP1	5.96058	1.74679	0.0079847
NM_001166017	SKA3	2.17505	2.55389	0.0207651
NM_003106	SOX2	1.23076	-1.48617	0.0207651
NM_199327	SPRY1	2.21788	1.30137	0.0379151
NM_001127496	SPRY4	6.418	1.1579	0.000230084
NM_030572	SPX	4.18841	5.01178	0.0109065
NM_013998	TAC1	1.04138	7.28158	0.00561923
NM_006342	TACC3	9.73452	1.35837	0.0133519
NM_001077511	TCF19	3.64629	2.12268	0.0357562
NM_152259	TICRR	0.687039	2.70851	0.00238611
NM_001184723	TM4SF18	45.7124	1.01349	0.000270884
NM_018004	TMEM45A	8.6325	-1.00728	0.0356928
NM_005092	TNFSF18	5.83693	1.58811	0.0445641
NM_001067	TOP2A	16.1488	1.611	0.00266875
NM_012112	TPX2	12.3322	1.44387	0.0370943
NM_001278324	TROAP	5.79089	1.89139	0.0318112
NM_003318	TTK	4.23134	1.86482	0.0168361
NR_104036	UBE2C	14.4236	1.77961	0.00725382
NM_014176	UBE2T	10.6371	1.49661	0.0477498
NM_001290052	UHRF1	7.04978	2.00694	0.0405011
NM_153695	ZNF367	1.99512	2.89849	0.00119911
