# Supplementary material for: Snake venom VEGF Vammin induces a highly efficient angiogenic response in skeletal muscle via VEGFR-2/NRP specific signaling
Source: Sci Rep. 2017 Jul 17;7:5525. doi: 10.1038/s41598-017-05876-y (PMC5514023; doi:10.1038/s41598-017-05876-y)
Supplement: Supplementary file 3 — Supplementary Dataset 3 [file 41598_2017_5876_MOESM3_ESM.xls]

## Sheet: Sheet1
Gene ID	Symbol	RPKM	AdVammin vs AdCMV log2FC	AdVammin vs AdCMV FDR
NM_000014	A2M	15.4229	4.18384	1.30656e-47
NM_005845	ABCC4	6.26678	-1.08031	0.000294306
NM_001252677	ACSS1	3.11751	1.75335	1.01489e-05
NM_139055	ADAMTS15	4.49878	-2.43718	1.57228e-05
NM_032550	AFAP1L2	4.11197	-1.83191	0.000467218
NM_174858	AK5	5.37479	1.04395	0.00316467
NM_001118888	ANGPT2	7.33218	1.77149	0.0142938
NM_012098	ANGPTL2	14.1866	1.22034	0.000720773
NR_104213	ANGPTL4	26.3758	-1.36523	0.0181309
NM_153697	ANKRD44	0.566063	2.09224	0.019981
NM_001284302	ANLN	13.7408	2.16164	0.000128519
NM_001130414	APBA2	1.21902	1.25603	0.0314596
NM_153000	APCDD1	3.88122	-1.28405	8.23083e-05
NM_001286479	ARHGAP11A	4.87156	1.33713	0.033222
NM_001039841	ARHGAP11B	5.48364	1.92138	0.018751
NM_033515	ARHGAP18	37.3712	1.0085	0.00470714
NM_001166277	ARHGAP25	0.986842	1.22957	0.0335062
NM_001251963	ARHGEF26	0.543422	1.27223	0.00256737
NM_018154	ASF1B	6.17109	2.54331	0.000808484
NM_001206846	ASPM	5.02503	2.20103	3.6043e-06
NM_014109	ATAD2	6.17549	1.53806	0.0061063
NM_198437	AURKA	6.55949	1.35075	0.0349466
NM_001256834	AURKB	9.06044	2.64403	0.000212965
NM_012342	BAMBI	17.2	-1.13074	0.00387048
NM_018476	BEX1	7.19367	-2.18549	0.000139629
NM_001012270	BIRC5	8.77813	2.38318	1.57009e-05
NM_133468	BMPER	8.79781	-2.00996	0.000537839
NM_007298	BRCA1	1.53044	1.56073	0.0249315
NM_032043	BRIP1	1.2164	1.30272	0.00779776
NM_001278617	BUB1	6.49633	2.3353	1.1301e-05
NM_001211	BUB1B	5.37465	2.13443	0.00148649
NM_007021	C10orf10	167.3	2.86836	1.50075e-12
NM_030572	C12orf39	4.30966	8.13806	4.39011e-05
NM_001171251	C17orf53	0.629122	1.6694	0.0403619
NM_001007595	C2CD4B	6.0236	2.41073	0.000132525
NM_000587	C7	1.88694	-1.11077	0.0276986
NM_144508	CASC5	2.31617	2.09254	4.7358e-05
NR_034068	CASP12	1.84899	1.56132	0.0167803
NR_024239	CASP5	1.63795	1.81039	0.0493593
NM_206886	CCDC18	1.15143	1.22679	0.0372637
NM_001258306	CCDC74A	1.22835	1.38831	0.0321032
NM_032963	CCL14	76.8121	1.32199	0.00268397
NR_027922	CCL15-CCL14	25.167	1.30381	0.00344539
NM_001237	CCNA2	10.4936	1.88371	0.00131735
NM_031966	CCNB1	14.6571	1.61179	0.000617173
NM_004701	CCNB2	10.8776	1.60649	0.002288
NM_057749	CCNE2	3.70075	2.73195	9.72273e-05
NM_001174105	CD14	0.654015	-1.86667	0.0144483
NM_001025109	CD34	67.6569	2.00504	4.69147e-13
NM_000574	CD55	29.1572	1.48263	0.000275104
NM_001255	CDC20	16.688	2.0699	3.92314e-05
NM_022809	CDC25C	1.88141	2.67367	0.00452235
NM_001178011	CDC45	4.30119	1.86026	0.0296306
NM_001254	CDC6	4.16498	2.13128	0.000202502
NM_152562	CDCA2	3.73261	2.30282	0.000647639
NM_031299	CDCA3	4.97895	2.54393	0.000467218
NM_080668	CDCA5	3.80749	1.93437	0.0227178
NM_018101	CDCA8	5.57847	2.43249	3.43624e-05
NM_001797	CDH11	114.496	-1.08456	0.00345752
NM_001171931	CDH23	1.17349	-1.70313	0.00151079
NM_033379	CDK1	19.0396	1.94107	6.2788e-05
NM_001130851	CDKN3	7.47821	1.7353	0.00491198
NM_001042426	CENPA	3.69157	3.22241	5.98735e-07
NM_001286734	CENPE	4.09816	1.73937	0.00208575
NM_016343	CENPF	5.6717	2.10453	9.09352e-07
NM_001171182	CENPL	2.32057	1.07702	0.0481787
NM_001002876	CENPM	5.84442	2.13678	0.00501677
NR_104593	CENPU	2.57814	2.52957	0.000116788
NM_014985	CEP152	0.950566	1.09828	0.0284912
NM_001127182	CEP55	10.5935	2.22153	4.92318e-05
NM_001286085	CETP	0.989198	1.4755	0.00749546
NM_005483	CHAF1A	3.96745	1.37413	0.0313395
NM_000079	CHRNA1	2.48937	3.08293	3.24868e-11
NM_007174	CIT	1.97368	1.99319	0.000432188
NM_152515	CKAP2L	3.17718	2.16779	0.00118863
NM_001826	CKS1B	21.501	1.14711	0.0169825
NM_005127	CLEC2B	5.63829	1.38773	0.0108817
NM_003278	CLEC3B	76.8253	-2.41241	0.000121389
NM_001190481	CLSPN	2.43638	2.09569	0.00138339
NM_001142345	CMKLR1	0.934174	-1.71892	0.0101635
NM_021110	COL14A1	3.83351	-1.78477	0.00462758
NM_000088	COL1A1	0.805327	-2.63105	9.63755e-06
NM_030820	COL21A1	0.701103	1.79974	0.000338843
NM_001853	COL9A3	1.80034	-1.38118	0.00232083
NM_001870	CPA3	2.66442	1.94468	0.00158546
NM_198148	CPXM2	5.9116	1.31892	0.00491198
NM_001199723	CRABP2	1.66557	-1.228	0.0309187
NM_052854	CREB3L1	1.32502	1.22755	0.00445327
NM_001243745	CROT	17.4144	-1.64101	0.00137072
NM_018371	CSGALNACT1	8.36211	1.36091	2.02085e-05
NM_001321	CSRP2	11.9898	-1.36088	3.04345e-06
NM_001256099	CTHRC1	10.0668	1.09633	0.000390774
NM_001201575	CTSV	1.30536	-2.22195	1.04634e-11
NM_001178134	CXCL12	1.80633	-1.01417	0.0419048
NM_003467	CXCR4	26.5598	3.32633	3.0833e-10
NM_000104	CYP1B1	1.36278	-1.93667	0.000168076
NM_001277742	CYP26B1	0.983803	-1.81609	0.0142444
NM_018659	CYTL1	12.5247	1.85177	0.000833063
NM_001195430	DCLK1	1.00204	-1.55537	0.0287769
NR_033399	DDX12P	3.23375	1.27388	0.0324673
NM_017779	DEPDC1	4.10018	2.47385	1.36153e-06
NM_001145208	DEPDC1B	2.24329	2.1049	0.0134679
NM_001135751	DERL3	7.34341	2.97511	1.9742e-05
NM_001258370	DIAPH3	4.76461	1.50139	0.00158546
NM_014421	DKK2	1.06745	-1.70598	0.00678826
NM_014750	DLGAP5	11.4638	2.27093	1.83446e-06
NM_019074	DLL4	13.5492	1.25178	0.00139121
NM_001206927	DNAH8	0.566051	-1.41107	0.00390991
NM_198545	DRAXIN	0.998166	-2.15771	3.04631e-05
NM_177991	DUSP15	0.59255	-1.62335	0.0352402
NM_005225	E2F1	3.70179	2.76956	0.000139629
NM_024007	EBF1	0.674364	2.62729	6.73339e-06
NM_001005463	EBF3	1.24039	1.36278	0.00982367
NM_022664	ECM1	6.0459	-1.01447	0.00296605
NM_001964	EGR1	3.61727	2.39214	1.58195e-06
NM_014600	EHD3	8.41794	1.97351	0.00221629
NM_001130037	ELMOD1	1.25291	-1.14462	0.00220409
NM_001278918	ELN	145.325	-2.11058	0.000407794
NM_032048	EMILIN2	1.07171	1.10481	0.0301906
NR_046318	ENC1	11.1813	-1.02267	1.63577e-05
NM_173567	EPHX4	2.30948	1.92313	0.00803825
NM_022772	EPS8L2	0.929538	-1.03993	0.0407613
NM_017669	ERCC6L	0.917627	3.49862	1.80625e-05
NM_001017420	ESCO2	2.64246	2.78158	0.000280074
NM_001135604	ESM1	132.642	2.75229	1.3499e-09
NM_012291	ESPL1	1.50545	2.57832	3.7771e-05
NM_001163152	ETV1	1.82758	2.73753	0.0036001
NM_001261439	ETV4	3.56175	3.48197	0.00125015
NM_004454	ETV5	5.85159	2.23217	0.00298103
NM_003686	EXO1	1.28754	2.81727	0.000580102
NM_005242	F2RL1	3.40761	1.52285	0.00779776
NM_001442	FABP4	15.7014	3.7903	8.21312e-11
NM_001444	FABP5	89.6652	1.18945	0.00682962
NM_024869	FAM110D	7.71331	-1.09463	0.0139186
NM_001142704	FAM111B	2.86336	2.68123	0.00151387
NM_052966	FAM129A	6.96624	2.04255	0.0274441
NM_001195228	FAM64A	4.59187	3.28276	4.98705e-05
NM_001123168	FAM72A	2.5422	1.61911	0.0123678
NM_207418	FAM72D	2.37043	1.33377	0.0345216
NM_198552	FAM89A	5.69384	1.78486	1.36115e-06
NM_000135	FANCA	2.0434	1.78849	0.0273141
NM_001018115	FANCD2	1.97613	1.62501	0.00697801
NR_024356	FBLL1	1.67119	2.48852	0.00999574
NM_001998	FBLN2	62.5569	-1.13266	0.00490435
NM_148177	FBXO32	4.87827	1.92489	4.81462e-07
NM_003862	FGF18	0.993982	-1.52843	0.00697801
NM_015687	FILIP1	0.752144	1.57155	0.0124886
NM_001243089	FOXM1	11.1935	1.91755	1.09889e-05
NM_004118	FOXS1	2.3411	-1.4454	0.0155688
NM_144966	FREM1	0.51291	-1.43698	0.00869052
NM_001128428	FSTL5	0.533684	-1.45304	0.00162025
NM_002039	GAB1	4.48852	1.33708	0.00698497
NM_054110	GALNT15	3.46798	1.96206	1.75463e-07
NM_174942	GAS2L3	5.55083	1.0157	0.0102465
NM_020634	GDF3	21.9123	-1.53494	0.0135034
NM_003878	GGH	13.4019	1.34628	0.00106311
NM_022562	GH1	2.93684	-7.54704	1.44629e-07
NM_016095	GINS2	5.12366	2.21422	0.00429871
NM_002060	GJA4	177.366	-1.29601	1.42882e-06
NM_181703	GJA5	23.5782	-1.32652	0.0124688
NM_004877	GMFG	4.69703	2.14885	0.00294503
NM_052847	GNG7	0.951041	1.49761	0.000355672
NM_178172	GPIHBP1	0.546081	3.61133	0.000156131
NM_001032395	GPR126	76.441	-1.18481	0.000518933
NM_005282	GPR4	2.21429	1.12393	0.00232083
NM_016540	GPR83	0.856831	-1.86225	2.11857e-07
NM_016426	GTSE1	5.96282	2.37432	1.73619e-06
NM_016815	GYPC	2.70394	1.02751	0.0174506
NM_005329	HAS3	3.19651	-1.09039	0.00497135
NM_058176	HDAC9	1.62619	2.13878	0.000153325
NM_020760	HECW2	14.1887	1.82978	1.22044e-13
NM_001282434	HES6	1.27761	1.47385	0.0238188
NM_030630	HID1	4.91294	1.11393	0.00231749
NM_001282963	HJURP	5.83761	1.75985	0.000608783
NM_021958	HLX	11.7836	2.13957	5.64814e-23
NM_003484	HMGA2	8.45339	1.17337	0.0165405
NM_001130689	HMGB2	46.7409	1.58248	0.000481342
NM_001142557	HMMR	4.60199	1.99907	5.36698e-05
NM_024501	HOXD1	2.2863	1.38137	0.00142616
NR_033979	HOXD-AS1	5.19268	1.15618	0.000300011
NM_002155	HSPA6	1.34594	3.27622	0.00402694
NM_001558	IL10RA	0.564681	-1.49294	0.00869052
NM_001282399	IL18R1	2.04857	-1.54302	2.32865e-05
NM_001288706	IL1R1	9.07496	-1.16841	0.000131764
NM_001199641	IL33	71.9163	-1.10028	0.00941523
NM_000584	IL8	1.02294	2.1742	0.00480617
NM_178229	IQGAP3	3.28888	2.68634	1.37614e-05
NM_001079818	ITGA6	44.4758	1.2944	2.91307e-07
NR_073379	JPH3	2.16686	-1.36452	0.0142444
NM_004979	KCND1	1.52052	-1.49924	0.000268636
NM_021012	KCNJ12	1.29742	-1.01666	0.00823143
NM_001278204	KCNN2	0.530712	3.24208	0.0221687
NM_002250	KCNN4	4.6965	-1.51953	0.00441554
NM_138444	KCTD12	178.722	-1.1253	0.00346343
NM_001162895	KIAA0040	2.59547	2.83095	3.0331e-05
NM_001029989	KIAA0101	10.9605	1.08321	0.0328421
NM_020702	KIAA1161	4.02771	-1.09807	0.00184653
NM_020890	KIAA1524	2.92705	1.12737	0.0171142
NM_004523	KIF11	5.48196	1.34472	0.0267845
NM_014875	KIF14	2.16456	1.40349	0.0105748
NM_020242	KIF15	2.26549	1.9896	0.0048877
NM_001265577	KIF18B	2.1637	2.44673	0.000533021
NM_005733	KIF20A	8.41356	2.12758	7.59109e-07
NM_016195	KIF20B	3.78178	1.36431	0.00690767
NM_007317	KIF22	9.09441	1.16992	0.0493924
NM_001281301	KIF23	5.52835	2.0997	0.000149011
NM_194313	KIF24	0.505943	2.13348	0.00966784
NM_006845	KIF2C	5.6217	2.33835	0.00015627
NM_012310	KIF4A	4.64795	2.15658	3.42396e-05
NM_001099293	KIF4B	0.520517	2.45702	0.00314586
NM_002263	KIFC1	7.26512	2.88759	3.3522e-06
NM_001093772	KIT	4.97429	2.69527	4.07689e-06
NM_014398	LAMP3	6.27236	1.53974	0.00203745
NM_030915	LBH	2.60694	1.2268	0.000238098
NM_001134418	LEPREL1	1.29894	1.02728	0.0256891
NM_001242333	LHX6	3.84254	-1.59062	0.00490845
NR_026797	LINC00520	1.94663	-1.58453	0.00243728
NR_024475	LINC00704	5.53378	2.27852	3.74935e-05
NR_015384	LOC100126784	0.574558	1.59691	0.0210477
NR_038254	LOC100288637	0.715078	1.30894	0.0419294
NR_024374	LOC642846	2.75458	1.29608	0.0325455
NR_034079	LOC643733	25.5504	1.10212	0.00689912
NM_001401	LPAR1	1.23571	1.3014	0.0142721
NM_001164213	LRCH1	3.04116	1.02115	0.00609494
NM_145867	LTC4S	17.5888	-1.28992	0.00842825
NM_002345	LUM	0.773143	-1.72846	0.00883688
NM_020169	LXN	71.4058	1.66333	1.51654e-05
NM_002349	LY75	0.871813	1.06341	0.0118745
NM_006691	LYVE1	35.3405	1.39374	2.62547e-08
NM_002358	MAD2L1	7.90253	2.15213	0.000467857
NM_005461	MAFB	14.6796	-1.25481	0.000144281
NM_001161573	MAFF	17.5626	1.36088	2.07679e-07
NM_022746	MARC1	1.38812	2.5155	2.83431e-07
NM_002387	MCC	10.7077	-1.1641	8.13156e-05
NM_018518	MCM10	1.77325	2.4799	0.00374039
NM_182746	MCM4	9.38679	1.365	0.031503
NM_001256692	MELK	6.36823	1.92831	0.00325489
NM_005924	MEOX2	6.62086	1.41575	0.000156131
NM_001145966	MKI67	7.07358	2.49511	5.92803e-06
NM_001145938	MMP1	347.659	1.55359	1.2258e-05
NM_002425	MMP10	1.80584	1.90311	0.0275173
NM_002430	MN1	9.8861	-1.26743	0.00985849
NM_001253861	MND1	1.91496	2.24488	0.0296306
NM_033066	MPP4	1.29209	1.45939	0.049334
NM_173496	MPP7	0.953853	1.18941	0.000654722
NM_005953	MT2A	132.901	1.21821	0.00387116
NM_138419	MTFR2	0.911604	2.41018	0.0393929
NM_031300	MXD3	6.12282	1.77465	0.00243728
NM_001144755	MYBL1	0.525514	2.25701	0.010881
NM_001278610	MYBL2	11.7293	2.61903	0.000269879
NM_005378	MYCN	4.21934	3.34999	5.02381e-07
NM_138768	MYEOV	1.73467	2.03179	0.0256068
NM_015111	N4BP3	4.9968	2.05472	6.11117e-11
NM_004540	NCAM2	0.726565	-1.24233	0.000517507
NR_073124	NCAPG	6.13645	1.38983	0.0191585
NM_001281712	NCAPH	1.81224	2.63655	0.000134334
NM_006101	NDC80	5.86363	3.0742	3.05203e-06
NM_020142	NDUFA4L2	3.27395	4.6147	2.01785e-05
NM_001204182	NEK2	2.70093	2.5476	0.000383462
NM_001142651	NEURL1B	0.830841	1.34567	0.0114965
NM_007361	NID2	7.13278	1.17997	0.000427844
NM_153355	NKAIN2	0.653985	-1.94417	0.00186587
NM_024409	NPPC	1.52585	-2.31441	0.00206427
NM_173157	NR4A1	6.88721	2.52916	3.40093e-12
NM_006186	NR4A2	0.906609	1.40731	0.0455008
NM_173199	NR4A3	0.715241	1.7327	0.0427274
NM_001165973	NRG3	2.40308	-1.49194	5.72192e-06
NM_198565	NRROS	5.76279	1.00613	0.000727978
NM_021229	NTN4	59.201	1.37666	0.00131735
NM_031423	NUF2	5.8548	2.38056	0.00124108
NM_012385	NUPR1	19.581	1.97222	0.00884557
NM_001243144	NUSAP1	12.2492	2.02563	6.14831e-05
NM_007280	OIP5	2.10047	2.08224	0.00741467
NM_001190819	ORC1	1.15189	1.90005	0.01187
NM_014321	ORC6	4.59131	1.36263	0.0259168
NM_000916	OXTR	0.738792	3.02459	0.00262556
NR_110031	P4HA3	8.46164	1.11708	0.010881
NM_014431	PALD1	19.8766	2.12505	1.85668e-16
NM_001278945	PBK	7.1747	2.83316	1.2258e-05
NM_016580	PCDH12	7.88912	1.37397	1.20743e-09
NM_001130690	PDE10A	1.7512	-1.17595	0.0329647
NM_001143839	PDE2A	5.57873	1.16078	0.000269689
NM_002612	PDK4	3.6266	1.79701	0.0002792
NM_001207012	PGF	53.3725	2.35863	2.94543e-10
NM_021965	PGM5	2.12017	-1.09406	0.00880106
NM_006623	PHGDH	8.3145	1.11237	0.00233958
NM_001282427	PIK3CG	0.75883	1.22579	0.0144678
NM_001001852	PIM3	43.4338	1.22938	0.00341136
NM_001258450	PKMYT1	2.74302	2.78996	0.00110081
NM_022062	PKNOX2	7.51771	-1.27827	0.00501677
NM_001012973	PLAC9	14.9828	-1.46014	0.00117272
NM_005030	PLK1	10.7008	2.06411	0.000153325
NM_001190801	PLK4	2.68159	2.0272	0.00966784
NM_007257	PNMA2	4.79598	1.73763	0.00314894
NM_000270	PNP	30.3216	1.08754	0.000415042
NM_001161580	POC1A	2.47553	1.52445	0.00964163
NM_005397	PODXL	80.6204	1.00656	0.000325086
NM_199420	POLQ	0.747185	3.05717	0.000269879
NM_001286667	POSTN	14.166	1.70731	0.000358031
NM_006237	POU4F1	0.693093	-1.18761	0.00649419
NM_020700	PPM1H	1.10597	1.66305	0.00766625
NM_005398	PPP1R3C	6.7855	-1.01366	0.0157818
NM_001267580	PRC1	15.9691	1.96682	0.000269513
NM_182907	PRDM1	1.11525	1.58928	0.0126925
NM_000946	PRIM1	2.04506	1.21258	0.0277837
NM_013290	PSMC3IP	3.02493	1.50832	0.044946
NM_001005290	PSRC1	3.40133	1.87413	0.00985849
NM_000954	PTGDS	0.923973	-1.65113	0.0196005
NM_001271164	PTGS1	46.4793	-1.33355	0.00483037
NM_000963	PTGS2	9.12346	-1.43612	0.00248429
NM_198966	PTHLH	0.902786	-1.55503	0.00142616
NM_007079	PTP4A3	2.58556	1.13899	0.000587421
NM_080684	PTPN13	5.16004	-1.13701	0.0204734
NM_004219	PTTG1	27.2512	1.12105	0.0374397
NM_016577	RAB6B	4.62266	-1.1223	1.19383e-06
NM_001126104	RACGAP1	6.52599	2.19739	0.000153325
NM_001164269	RAD51	2.83223	2.39909	0.000608677
NM_006479	RAD51AP1	3.54379	3.38	0.000281544
NM_001142548	RAD54L	1.67353	2.92806	0.00501677
NM_001199989	RASD1	11.5484	2.839	1.30065e-05
NM_015376	RASGRP3	6.17237	1.52214	4.85242e-10
NM_023940	RASL11B	0.989533	-1.56907	0.0309277
NM_001080521	RASSF10	1.38065	-1.45769	0.0160812
NM_001285389	RCAN1	8.68928	1.35182	6.11117e-11
NM_001251974	RCAN2	1.21466	3.35793	2.67912e-08
NM_004260	RECQL4	2.52569	1.72864	0.00698847
NM_014059	RGCC	87.1746	1.73171	9.72589e-12
NM_015653	RIBC2	0.621085	3.25786	0.0174974
NM_001034	RRM2	17.9599	2.46498	2.36064e-05
NM_178448	SAPCD2	3.93123	2.04303	0.00953483
NM_001160161	SCN5A	1.20392	1.06484	0.0366372
NM_152753	SCUBE3	10.3018	-1.11349	0.00760642
NR_026952	SEC14L1P1	1.90063	1.12864	0.0189497
NM_000450	SELE	1.08101	2.91862	9.54918e-07
NM_003005	SELP	3.63212	-1.01882	0.00800145
NM_024966	SEMA6D	3.72376	1.17421	0.00081907
NM_080416	SEPT4	2.21725	-1.12263	0.0382564
NM_001085	SERPINA3	0.800321	6.93255	0.0129418
NM_001199257	SGOL1	1.4373	2.57878	0.0108839
NM_001160046	SGOL2	3.63949	1.35762	0.0121925
NM_024745	SHCBP1	6.15562	2.49586	1.6885e-06
NM_173354	SIK1	1.0922	1.68298	1.57228e-05
NM_145060	SKA1	2.78517	1.3573	0.016323
NM_001166017	SKA3	2.24622	2.51521	0.00232083
NM_032128	SLC10A7	1.88137	-1.01754	0.0243042
NM_001256461	SLC12A2	24.198	1.03947	0.000286974
NM_001242757	SLC22A31	3.30664	2.00094	0.0359034
NM_003459	SLC30A3	15.8412	-2.07639	0.000116788
NM_001135154	SLC39A14	20.005	1.17079	0.000926183
NM_014585	SLC40A1	39.2802	-1.20816	0.0036755
NM_001126105	SLC7A7	3.88748	1.05124	0.0307126
NM_001112801	SLC8A1	1.0358	-1.23847	0.0278354
NM_001190821	SMAD7	4.96441	-1.03447	0.00193793
NM_001163438	SMIM10	0.803617	1.2832	0.0324458
NM_022137	SMOC1	2.95955	1.57973	0.00225273
NM_001242935	SNCAIP	5.88774	1.4472	0.0401812
NM_003106	SOX2	3.22306	-1.96211	6.97969e-05
NM_006461	SPAG5	6.18079	1.66491	0.00436814
NM_020675	SPC25	4.58203	1.43344	0.0113
NM_001173476	SPEG	1.51601	-1.26187	0.0311413
NM_001127699	SPINK5	1.03075	-1.31223	0.00607661
NM_001128210	SPRED2	1.00623	2.21447	0.00237024
NM_001258039	SPRY1	2.26989	2.03753	0.000322022
NM_001127496	SPRY4	6.63175	2.62675	2.56162e-21
NM_001256735	SSBP2	2.46892	-1.00513	0.00263795
NM_001256748	SSUH2	1.39526	3.86202	1.32115e-05
NM_001271148	ST3GAL6	3.41729	1.02612	0.0494892
NM_001004470	ST8SIA6	15.4878	-1.54073	0.0167339
NM_003155	STC1	5.28039	2.07465	3.34863e-07
NM_005990	STK10	5.58544	1.07421	9.70586e-05
NM_018401	STK32B	1.97777	2.8234	0.00125377
NM_020225	STOX2	0.516291	1.81428	0.0383145
NM_006588	SULT1C4	19.2318	1.47051	2.52981e-05
NM_001099755	SYBU	1.61527	1.45872	0.000307574
NM_015286	SYNM	5.16566	1.18131	1.76963e-07
NM_013998	TAC1	1.0715	7.13105	0.00109563
NM_006342	TACC3	10.0531	1.45892	0.00131953
NM_001168474	TAF7L	0.591834	-1.44883	0.00874748
NM_001077511	TCF19	3.76779	2.05664	0.008701
NM_001168325	TESC	1.0381	2.41214	0.000223442
NM_006288	THY1	0.501384	2.87989	0.00287272
NM_152259	TICRR	0.709496	2.58685	0.000484585
NM_003258	TK1	14.5311	2.50478	1.24041e-05
NM_001184723	TM4SF18	47.2348	2.24751	2.62474e-21
NM_018295	TMEM140	11.8902	1.27762	8.95115e-05
NM_001167959	TMEM178A	1.64132	1.58887	0.00590485
NM_001166116	TMOD1	3.50026	-1.29758	0.000571898
NM_021992	TMSB15A	2.29323	1.47442	0.0223829
NM_207381	TNFAIP8L3	17.2294	1.00563	3.04631e-05
NM_001204344	TNFSF15	1.15324	1.48611	0.0459803
NM_005092	TNFSF18	6.00604	2.11588	0.000706551
NM_001161566	TNIK	6.1209	-1.05903	0.00294432
NM_001067	TOP2A	16.6772	2.3044	8.70592e-08
NR_103460	TPM3	17.9092	-1.35454	0.00989662
NM_012112	TPX2	12.7356	1.69953	0.000475842
NM_021158	TRIB3	15.2642	1.06005	0.0217827
NM_004237	TRIP13	5.96704	1.99538	0.00219408
NM_001278324	TROAP	5.98027	2.40347	0.000450786
NM_003318	TTK	4.3723	2.72823	7.51379e-06
NM_018003	UACA	54.9407	1.44444	8.67616e-08
NR_104036	UBE2C	14.9036	2.55535	4.8947e-06
NM_014176	UBE2T	10.9913	1.38529	0.024077
NM_001048201	UHRF1	7.53575	2.05652	0.00724188
NM_001244889	UNC5B	1.82706	1.48865	1.39753e-05
NM_014909	VASH1	36.9121	1.21737	0.00177167
NM_173636	WDR62	1.35572	2.08381	0.00941523
NM_005431	XRCC2	1.32876	1.26981	0.0309187
NM_153695	ZNF367	2.06043	2.00502	0.0158645
NM_032772	ZNF503	6.83207	-1.09832	7.98863e-05
NM_001005413	ZWINT	9.06274	2.06436	0.0027518
