# Supplementary material for: Snake venom VEGF Vammin induces a highly efficient angiogenic response in skeletal muscle via VEGFR-2/NRP specific signaling
Source: Sci Rep. 2017 Jul 17;7:5525. doi: 10.1038/s41598-017-05876-y (PMC5514023; doi:10.1038/s41598-017-05876-y)
Supplement: Supplementary file 4 — Supplementary Dataset 4 [file 41598_2017_5876_MOESM4_ESM.xls]

## Sheet: Sheet1
Gene ID	Symbol	RPKM	AdA109 vs AdA165 log2FC	AdA109 vs AdA165 FDR
NM_000014	A2M	5.73576	-1.21286	1.27885e-08
NM_001256748	SSUH2	0.621407	-2.49972	6.53603e-08
NM_198148	CPXM2	3.55635	-1.05108	4.72787e-06
NM_001135751	DERL3	1.27917	-1.40748	3.38555e-05
NM_079422	MYL1	0.733315	-3.42579	0.00479722
NM_173157	NR4A1	4.31171	-1.67013	7.95113e-15
NM_006186	NR4A2	0.521944	-1.25172	1.86512e-06
NM_006981	NR4A3	0.513239	-1.71103	7.95113e-15
NM_005980	S100P	1.55478	1.97264	0.00166436
NM_003155	STC1	2.80313	-1.08294	1.63428e-14
NM_001168325	TESC	0.755931	-1.63549	0.00241716
NR_026858	ULK4P1	0.986374	1.54774	0.0125752
NR_027470	ULK4P2	0.986374	1.54774	0.0125752
NR_026859	ULK4P3	0.800806	1.59993	0.00723503
