# Supplementary material for: Snake venom VEGF Vammin induces a highly efficient angiogenic response in skeletal muscle via VEGFR-2/NRP specific signaling
Source: Sci Rep. 2017 Jul 17;7:5525. doi: 10.1038/s41598-017-05876-y (PMC5514023; doi:10.1038/s41598-017-05876-y)
Supplement: Supplementary file 5 — Supplementary Dataset 5 [file 41598_2017_5876_MOESM5_ESM.xls]

## Sheet: Sheet1
Gene ID	Symbol	RPKM	AdA109 vs AdCMV logFC	AdA109 vs AdCMV FDR
NM_000014	A2M	4.88486	2.13404	1.13857e-11
NM_024866	ADM2	0.8511	1.2884	1.66225e-07
NM_004925	AQP3	1.59348	-1.07816	3.47014e-05
NM_183356	ASNS	2.91822	1.2705	5.18259e-15
NR_034061	CASP12	0.516409	1.12061	0.0451951
NM_002989	CCL21	2.40184	1.29996	0.0107421
NM_001773	CD34	34.5739	1.18136	2.38584e-29
NM_024111	CHAC1	2.38401	1.18486	6.83826e-08
NM_000079	CHRNA1	0.544062	1.46722	0.000200126
NM_000104	CYP1B1	1.47074	-1.29791	6.93184e-13
NM_001135751	DERL3	0.554895	1.42015	0.0291175
NM_014421	DKK2	1.15494	-1.08324	5.91373e-08
NM_001442	FABP4	7.85505	1.52258	0.00571487
NR_002161	FAM224A	1.05881	1.97988	0.0316968
NM_022562	GH1	3.17692	-1.82687	0.023121
NM_016540	GPR83	0.924778	-1.02652	4.10795e-07
NR_026797	LINC00520	2.10091	-1.1397	1.65482e-07
NM_020400	LPAR5	0.532204	-1.56409	2.81343e-06
NM_002345	LUM	0.836364	-1.56452	0.00162761
NR_002946	MMP23A	0.592506	-1.94857	0.024408
NM_079422	MYL1	0.670806	-2.96367	0.0373934
NM_001042483	NUPR1	1.96178	1.26812	0.000721366
NM_001135934	POSTN	19.2014	1.76342	1.78292e-23
NM_005980	S100P	1.55282	1.37031	0.0192801
NM_002575	SERPINB2	0.530939	-2.66919	1.89075e-08
NM_001242757	SLC22A31	0.564992	1.77062	6.58416e-05
NM_003155	STC1	1.64912	1.15132	1.32251e-10
NM_001099640	TMEM100	1.3747	1.03406	0.0320263
