# Supplementary material for: Snake venom VEGF Vammin induces a highly efficient angiogenic response in skeletal muscle via VEGFR-2/NRP specific signaling
Source: Sci Rep. 2017 Jul 17;7:5525. doi: 10.1038/s41598-017-05876-y (PMC5514023; doi:10.1038/s41598-017-05876-y)
Supplement: Supplementary file 6 — Supplementary Dataset 6 [file 41598_2017_5876_MOESM6_ESM.xls]

## Sheet: Sheet1
Gene ID	Symbol	RPKM	AdA165 vs AdCMV log2FC	AdA165 vs AdCMV FDR
NM_000014	A2M	5.73276	3.42437	2.08153e-99
NM_024866	ADM2	0.505398	1.04071	0.000255189
NM_178127	ANGPTL5	0.969709	-1.04501	0.00335312
NM_177455	BHLHA15	1.74592	1.76305	1.20322e-05
NM_133468	BMPER	9.52373	-1.04151	0.000135882
NM_000061	BTK	0.536784	-1.08445	0.00303921
NM_007021	C10orf10	17.7031	1.01145	3.55149e-20
NM_001013698	C12orf69	1.13452	-1.09657	0.00103362
NM_001256749	C3orf32	0.576103	3.61629	1.51623e-09
NR_034061	CASP12	0.826059	1.40474	0.00586682
NM_001145018	CCDC153	0.895001	-1.21134	0.0375783
NM_001773	CD34	34.2375	1.78627	4.68913e-17
NM_004933	CDH15	0.844327	2.20482	2.79548e-14
NM_000078	CETP	0.777131	1.18841	0.00234983
NM_000079	CHRNA1	0.513186	1.91421	1.18644e-07
NM_003278	CLEC3B	83.1643	-1.02584	0.000110904
NM_198148	CPXM2	3.55445	1.50675	7.08014e-08
NM_052854	CREB3L1	0.927532	1.06648	2.65923e-05
NM_001311	CRIP1	1.28741	-1.61471	0.00742928
NM_001201575	CTSL2	1.41346	-1.01459	1.16042e-05
NM_000104	CYP1B1	1.4719	-1.54495	6.54514e-14
NM_001135751	DERL3	1.2785	2.78951	1.77347e-12
NM_014421	DKK2	1.15585	-1.01196	1.44881e-05
NM_144989	DNAH14	0.818695	-1.08087	0.0337536
NM_001122659	EDNRB	1.62259	1.19288	6.33671e-12
NM_003950	F2RL3	1.46545	1.20645	7.56852e-08
NM_001442	FABP4	4.4839	1.68976	2.18448e-07
NM_001145453	GFRA1	0.623374	1.50691	1.25505e-06
NM_020760	HECW2	6.47871	1.23238	1.80985e-13
NM_021958	HLX	5.81479	1.64199	4.10985e-36
NM_003856	IL1RL1	7.23699	-1.21383	0.000482797
NM_144652	LETM2	0.651903	-1.18998	0.0071263
NR_026797	LINC00520	2.10258	-1.3348	9.92514e-08
NR_027142	LOC440895	3.74771	-1.03084	0.00706329
NM_001207043	LOC554223	1.37831	-1.69382	0.00603349
NM_020400	LPAR5	0.532633	-2.03875	8.39968e-07
NM_006691	LYVE1	22.1299	1.35369	4.79653e-23
NM_022746	MARC1	0.609026	1.94967	6.05198e-08
NR_003090	MOBP	0.743477	-1.11106	0.0074548
NM_015111	N4BP3	1.82467	1.45789	2.53037e-21
NM_024409	NPPC	1.65149	-1.23846	0.00384747
NM_002135	NR4A1	4.11406	2.49963	2.43803e-50
NM_006186	NR4A2	0.521703	1.49877	9.23387e-08
NM_006981	NR4A3	0.512917	2.17787	3.87141e-18
NM_014431	PALD1	6.26969	1.35639	4.19929e-33
NM_031310	PLVAP	34.793	1.11093	0.000208564
NM_001135934	POSTN	14.6801	1.5657	4.17273e-20
NM_006237	POU4F1	0.750435	-1.03122	0.000997945
NM_000954	PTGDS	0.998022	-1.70229	0.00277138
NM_002820	PTHLH	0.829784	-1.3275	0.000278792
NM_001139488	RASGRP3	2.92943	1.04507	2.42962e-09
NM_014059	RGCC	49.7902	1.25463	2.59211e-20
NM_002575	SERPINB2	0.531423	-3.14128	5.71153e-07
NM_006216	SERPINE2	3.16236	1.1117	6.56025e-05
NR_046207	SLC12A2	14.9427	1.05988	1.03475e-15
NM_001242757	SLC22A31	0.52944	1.96404	1.10551e-05
NM_001034852	SMOC1	1.09076	1.20351	1.09299e-06
NM_030964	SPRY4	1.58406	1.4221	1.90067e-16
NM_003155	STC1	2.80162	2.22793	1.59916e-43
NM_001099746	SYBU	0.945545	1.25122	1.40528e-06
NM_004609	TCF15	5.39677	1.02156	2.58685e-09
NM_017899	TESC	0.725531	2.49399	8.80459e-06
NM_001145951	TIMM8A	2.16385	-1.01804	0.0286101
NM_001184723	TM4SF18	14.5878	1.23512	1.42819e-32
NM_152390	TMEM178A	0.894457	1.33226	9.55163e-05
